# Supplementary material for: Relationship between the stiffness of the medial gastrocnemius and spatiotemporal variables during 100-m sprint running in collegiate sprinters
Source: PLoS One. 2026 Apr 30;21(4):e0347567. doi: 10.1371/journal.pone.0347567 (PMC13132198; doi:10.1371/journal.pone.0347567)
Supplement: S1 Table — (XLSX) [file pone.0347567.s001.xlsx]

## Sheet: Sheet1
	MG shear wave velocity (m·s−1)			Sprint running time (s)			Sprint running velocity (m·s−1)		Spatiotemporal variables
ID	Passive	20% MVC	50% MVC	100 m	100 m (Corrected for wind)	50–60 m interval	100 m	50–60 m interval	Step frequency (Hz)	Step length (m)	Flight time (s)	Stance time (s)	Flight distance (m)	Stance distance (m)
1	2.96667	3.63333	6	11.38	11.3542	1.01	8.78735	9.90099	4.80769	2.08875	0.116	0.092	1.127	0.9645
2	3.1	6.56667	8.36667	11.78	11.7386	1.03	8.48896	9.70874	4.80769	1.966	0.108	0.1	1.0565	0.911
3	2.8	6.6	8.5	11.91	11.8751	1.12	8.39631	8.92857	4.62963	2.007	0.116	0.1	1.0875	0.914
4	3.13333	6.4	10.2	10.99	10.9131	0.97	9.09918	10.3093	4.62963	2.23225	0.12	0.096	1.2105	1.0345
5	2.9	7.58333	9.61667	11.71	11.7165	1.06	8.53971	9.43396	4.62963	2.074	0.116	0.1	1.149	0.926
6	2.83333	5.41667	6.13333	11.23	11.2048	1.03	8.90472	9.70874	4.71698	2.18525	0.12	0.092	1.258	0.9265
7	3.26667	7.06667	8.33333	11.56	11.5851	1.04	8.65052	9.61538	4.16667	2.279	0.144	0.096	1.4015	0.876
8	2.8	4.08333	7.56667	11.06	11.0417	1	9.04159	10	4.31034	2.381	0.136	0.096	1.387	0.994
9	3.3	7.63333	9.26667	11.03	10.9863	0.99	9.06618	10.101	4.80769	2.14375	0.108	0.1	1.144	1.0005
10	2.9	2.38333	6.38333	11.07	11.064	1.02	9.03342	9.80392	4.71698	2.16675	0.128	0.084	1.315	0.8555
11	2.73333	5.45	7.55	11.29	11.2838	1.03	8.8574	9.70874	4.54545	2.13875	0.124	0.096	1.258	0.8835
12	3.1	5.9	8.18333	11.19	11.2251	1.01	8.93655	9.90099	4.54545	2.256	0.132	0.088	1.382	0.878
13	2.8	6.45	8.43333	11.21	11.1718	1.03	8.92061	9.70874	4.38596	2.28725	0.128	0.1	1.3145	0.9745
14	2.86667	5.7	8.43333	11.11	11.186	1.02	9.0009	9.80392	4.90196	2.15325	0.12	0.084	1.299	0.8535
15	3.36667	6.45	9.05	11.86	11.8532	1.09	8.4317	9.17431	4.09836	2.28425	0.136	0.108	1.3145	0.9685
16	2.66667	5.2	8.36667	11.12	11.0888	1.01	8.99281	9.90099	4.54545	2.23475	0.132	0.088	1.3775	0.8555
17	3.16667	5.86667	7.9	11.39	11.4262	1	8.77963	10	4.71698	2.10975	0.132	0.08	1.323	0.7875
18	2.76667	4.96667	8.15	11.32	11.3442	1.03	8.83392	9.70874	4.80769	2.10725	0.112	0.096	1.1455	0.9635
19	3.33333	7.4	9.3	11.23	11.185	0.97	8.90472	10.3093	5	2.01925	0.112	0.088	1.149	0.8745
20	3.03333	6.75	8.46667	11.4	11.2962	0.99	8.77193	10.101	4.54545	2.1355	0.124	0.096	1.2375	0.899
21	2.96667	5.68333	8.25	10.81	10.8376	0.94	9.25069	10.6383	4.62963	2.25025	0.116	0.1	1.2565	0.9955
	MG: medial gastrocnemius
	MVC: maximal voluntary contraction
